# Supplementary material for: Identification of the X-linked germ cell specific miRNAs (XmiRs) and their functions
Source: PLoS One. 2019 Feb 1;14(2):e0211739. doi: 10.1371/journal.pone.0211739 (PMC6358104; doi:10.1371/journal.pone.0211739)
Supplement: S6 Table — (XLSX) [file pone.0211739.s013.xlsx]

## Sheet: Sheet1
Putative targets of miR-871-3p	Putative targets of miR-880-3p	Putative common targets of miR-871-3p and miR-880-3p
2810047C21Rik	Adcy7	Abcb9
6030458C11Rik	Afg3l2	Adrbk1
9930111J21Rik	Aggf1	Arhgef9
A430078G23Rik	Ankrd12	Axl
Abca13	Atrn	Bmf
Abce1	Av320801	Brpf1
Abl2	Bhlhe22	Cacna2d3
Actg1	Bmpr2	Celf1
Actr3	Cbx4	Dixdc1
Aldoart2	Ccdc14	Erc2
Anxa11	Ccnyl1	Esam
Aph1a	Cdadc1	Exog
Atp5g1	Cntn1	Fbxl20
Atp8b3	Col4a3bp	Fgf1
Bcl2l11	Csgalnact2	Flt4
Bnc2	Csn2	Fzd4
Btbd9	Csprs	Hecw1
C77370	Cul4a	Kif5c
Calb1	D3ertd751e	Magix
Cbx2	Dach2	Mamld1
Ccdc120	Dbndd1	Map3k2
Cd300e	Dcaf6	Marcks
Cdr2l	Ddx52	Mbtd1
Cdsn	Dhx58	Mecp2
Cecr2	Dkk2	Med13
Celf3	Dstyk	Mll1
Celsr2	Eif2ak2	Mllt3
Chdh	Ell	Mtap1a
Chm	Ell2	Nol4l
Clcn1	Epc2	Nsd1
Cpd	Epha4	Ntng1
Crebrf	Ermn	Odz3
Crnkl1	Evc	Onecut2
Csdc2	Extl1	Pfkp
Cul5	Fasl	Phf6
Cxcr7	Fbxl7	Pitpnm3
Dennd3	Fmr1	Selo
Dgkq	Fos	Sepn1
Dhfr	Gad1	Slc43a2
Dhrs9	Glcci1	Srrm4
Dhx33	Glt25d1	St8sia2
Dll1	Gm13078	Tbl1xr1
Dnajc5	Gm14292	Tmem30a
Dtx3l	Gm609	Wtap
Ercc2	Gnb1l	Zhx3
Esrrg	Hipk3	Znf512b
Etv5	Hmgb1
Fam105a	Hnf4a
Fam177a	Il33
Fat2	Ildr2
Fchsd2	Impg2
Flrt3	Ino80
Fndc7	Ivns1abp
Fosl2	Jazf1
Fxr1	Kank2
Gabra3	Kcnd2
Gcg	Kitl
Gm2260	Lamc2
Gm2274	Lrig3
Golga1	Lrrc6
Gpr44	Lsm14a
Gse1	Map3k7
Hax1	Megf9
Herc2	Mfap3l
Hnrnpa2b1	Mllt11
Hook1	Mmgt1
Hoxb8	Mmrn2
Hsd3b1	Msl2
Hsd3b2	Neo1
Hsd3b3	Ngfr
Hsd3b6	Nmt1
Il10ra	Notch3
Iqsec2	Nova1
Kcne4	Nrd1
Kcng4	Oprl1
Kcp	Osbpl8
Klhl6	Patz1
Kras	Pcf11
Krtap4-9	Pdk3
Ldoc1	Pdlim5
Lrrc1	Phf21b
Lsm14b	Plekhb1
Map1lc3a	Ppargc1a
Mdm4	Ppp3r1
Mef2c	Pramel5
Mkl1	Ptges3
Mrnip	Ptpn13
Mtmr4	Rab21
Myst2	Rbm28
Nav3	Rhbdd1
Ndst1	Ripk1
Nek5	Rnf139
Nmnat2	Skint4
Nrg3	Skint7
Nuak1	Slc23a2
Omg	Slc27a3
Pan3	Slc30a4
Pcdhb16	Slc35e3
Pcgf6	Slc5a7
Pdxk	Slc7a8
Pitpnb	Smad1
Pkp1	Smad3
Pla2r1	Smad6
Plcb1	Snupn
Ppp1r10	Ssx2ip
Ppp1r1b	Stox2
Rab8a	Stxbp3a
Rac2	Tardbp
Raly	Tcf7l2
Rasgrp4	Timp3
Rc3h1	Tmem8b
Rps6ka2	Trim40
Rtf1	Tyrp1
Samhd1	Uchl5
Serf2	Unkl
Sgol1	Usp9x
Slc24a2	Vash2
Slc25a12	Vmn1r58
Slc25a29	Zbtb10
Slc27a4	Zeb1
Slc6a12	Zfp445
Smap2	Zic3
Socs7
Sox12
Sox13
Spata13
Spink12
Spred3
Spry4
St3gal1
Stip1
Stk11ip
Sulf1
Synj1
Tbc1d24
Tbc1d2b
Tm7sf3
Tmem260
Tmem44
Trp53inp2
Trub2
Tshr
Tusc5
Ube2g1
Ulk1
Usp3
Usp31
Usp46
Vangl2
Vash1
Vps37b
Wdr37
Wnt9b
Zbtb44
Zcchc6
Zdhhc18
Zdhhc9
Zfp174
Zfp202
Zfp354b
Zfp365
Zfp597
Zfp629
Zfp91
Zfx
